# Supplementary material for: Blood-based identification of non-responders to anti-TNF therapy in rheumatoid arthritis
Source: BMC Med Genomics. 2015 Jun 3;8:26. doi: 10.1186/s12920-015-0100-6 (PMC4455917; doi:10.1186/s12920-015-0100-6)
Supplement: Additional file 1: — Mechanism strength scores. Mechanism strength scores for all 1667 mechanisms for the training data sets, and for the 18 classifier mechanisms for all data sets presented herein. [file 12920_2015_100_MOESM1_ESM.xlsx]

## Sheet: training_dataset_strengths
Dataset

## Sheet: test_dataset_strengths
Dataset
