# Supplementary material for: Blood-based identification of non-responders to anti-TNF therapy in rheumatoid arthritis
Source: BMC Med Genomics. 2015 Jun 3;8:26. doi: 10.1186/s12920-015-0100-6 (PMC4455917; doi:10.1186/s12920-015-0100-6)
Supplement: Additional file 2: — Classifier mechanisms. This file contains the genes used to compute the strength score for each of the 18 mechanisms in the classifier, as well as the direction of contribution of each gene to each mechanism score. [file 12920_2015_100_MOESM2_ESM.xlsx]

## Sheet: Sulindac.sulfide
EGID

## Sheet: Norepinephrine
EGID

## Sheet: gamma.Secretase.Complex
EGID

## Sheet: NOS2
EGID

## Sheet: S100A9
EGID

## Sheet: ERBB2
EGID

## Sheet: MAP2K3
EGID

## Sheet: MST1R
EGID

## Sheet: Cdk2
EGID

## Sheet: IL11
EGID

[truncated: 8 more sheets: NF1, NFE2L2, Dppa4, Nr2f6, FOXA2, MBD1, MEIS1, PPARG]
