# Supplementary material for: Blood-based identification of non-responders to anti-TNF therapy in rheumatoid arthritis
Source: BMC Med Genomics. 2015 Jun 3;8:26. doi: 10.1186/s12920-015-0100-6 (PMC4455917; doi:10.1186/s12920-015-0100-6)
Supplement: Additional file 3: — Classifier mechanisms. This file is a cytoscape model of the same information presented in Additional file 1, and used to generate Fig. 3. [file 12920_2015_100_MOESM3_ESM.zip]

Archive with 1 entries (1 files):
- 12920_2015_100_MOESM2_ESM.cys
