# Supplementary material for: Blood-based identification of non-responders to anti-TNF therapy in rheumatoid arthritis
Source: BMC Med Genomics. 2015 Jun 3;8:26. doi: 10.1186/s12920-015-0100-6 (PMC4455917; doi:10.1186/s12920-015-0100-6)
Supplement: Additional file 4: — Functional enrichment analysis of classifier gene functions. Genes in the classifier were divided into those that contributed positively to the score (supporting prediction of anti-TNF non-response) and those that contributed negatively to the score (supporting prediction of anti-TNF response). ToppGene was used to detect enrichment within each gene list based on functional ontologies (GO Biological Process, pathways) and phenotype [30]. Results were filtered to provide the lowest 25 by false discovery rate adjusted p-value (FDR B&H). WikiPathways were excluded from the analysis due to the non-canonical or speculative nature of several pathways with significant enrichment scores. [file 12920_2015_100_MOESM4_ESM.xlsx]

## Sheet: Sheet1
Table: Functional enrichment analysis of classifier gene functions. Genes in the classifier were divided into those that contributed positively to the score (supporting prediction of anti-TNF non-response) and those that contributed negatively to the score (supporting prediction of anti-TNF response). ToppGene was used to detect enrichment within each gene list based on functional ontologies (GO …
RA Patient Subtype	Functional Annotation	ID	Name	Source	pValue	FDR B&H	FDR B&Y	Bonferroni	Genes from Input	Genes in Annotation
Higher in Responders to Anti-TNF	Pathway (Top 25 by FDR)	812256	TNF signaling pathway	BioSystems: KEGG	7.507e-09	9.275e-06	7.499e-05	1.368e-05	20	110
		634527	NF-kappa B signaling pathway	BioSystems: KEGG	1.07e-08	9.275e-06	7.499e-05	1.949e-05	18	91
		138006	ATF-2 transcription factor network	BioSystems: Pathway Interaction Database	1.567e-08	9.275e-06	7.499e-05	2.856e-05	14	55
		138045	HIF-1-alpha transcription factor network	BioSystems: Pathway Interaction Database	2.036e-08	9.275e-06	7.499e-05	3.71e-05	15	65
		83051	Cytokine-cytokine receptor interaction	BioSystems: KEGG	4.241e-08	1.545e-05	0.0001249	7.726e-05	31	265
		152665	Malaria	BioSystems: KEGG	2.689e-07	8.164e-05	0.0006601	0.0004899	12	49
		695200	HIF-1 signaling pathway	BioSystems: KEGG	6.644e-07	0.0001729	0.001398	0.001211	17	106
		167324	Amoebiasis	BioSystems: KEGG	9.972e-07	0.0002271	0.001836	0.001817	17	109
		692234	PI3K-Akt signaling pathway	BioSystems: KEGG	1.858e-06	0.0003761	0.003041	0.003385	33	346
		169349	Validated transcriptional targets of AP1 family members Fra1 and Fra2	BioSystems: Pathway Interaction Database	4.285e-06	0.0007758	0.006272	0.007807	9	34
		106050	Platelet degranulation	BioSystems: REACTOME	4.684e-06	0.0007758	0.006272	0.008534	14	85
		M5467	Adhesion and Diapedesis of Granulocytes	MSigDB C2: BioCarta	7.905e-06	0.0012	0.009704	0.0144	6	14
		138073	C-MYB transcription factor network	BioSystems: Pathway Interaction Database	8.959e-06	0.001213	0.00981	0.01632	13	78
		106048	Response to elevated platelet cytosolic Ca2+	BioSystems: REACTOME	9.323e-06	0.001213	0.00981	0.01699	14	90
		373901	HTLV-I infection	BioSystems: KEGG	1.252e-05	0.001521	0.0123	0.02281	26	263
		200309	Rheumatoid arthritis	BioSystems: KEGG	1.375e-05	0.001566	0.01266	0.02505	14	93
		523016	Transcriptional misregulation in cancer	BioSystems: KEGG	2.209e-05	0.002368	0.01914	0.04025	20	179
		M1469	Adhesion and Diapedesis of Lymphocytes	MSigDB C2: BioCarta	3.384e-05	0.003332	0.02694	0.06165	5	11
		144181	Leishmaniasis	BioSystems: KEGG	3.475e-05	0.003332	0.02694	0.06331	12	76
		576262	Extracellular matrix organization	BioSystems: REACTOME	3.809e-05	0.00347	0.02805	0.06939	25	264
		187103	Interferon Signaling	BioSystems: REACTOME	4.492e-05	0.003898	0.03151	0.08185	19	173
		106359	Chemokine receptors bind chemokines	BioSystems: REACTOME	5.296e-05	0.004318	0.03491	0.09649	10	56
		193147	Osteoclast differentiation	BioSystems: KEGG	5.451e-05	0.004318	0.03491	0.09932	16	132
		833814	Scavenging by Class A Receptors	BioSystems: REACTOME	6.044e-05	0.004589	0.0371	0.1101	6	19
		137939	Direct p53 effectors	BioSystems: Pathway Interaction Database	6.551e-05	0.004775	0.0386	0.1194	16	134
	GO: Biological Process (Top 25 by FDR)	GO:0009611	response to wounding	Gene Ontology Consortium	1.097e-34	6.698e-31	6.225e-30	6.698e-31	121	1255
		GO:0006952	defense response	Gene Ontology Consortium	4.375e-28	1.336e-24	1.242e-23	2.672e-24	123	1515
		GO:0006955	immune response	Gene Ontology Consortium	6.95e-28	1.415e-24	1.315e-23	4.245e-24	118	1416
		GO:0006954	inflammatory response	Gene Ontology Consortium	1.422e-27	2.171e-24	2.018e-23	8.685e-24	74	599
		GO:0042592	homeostatic process	Gene Ontology Consortium	7.61e-27	9.296e-24	8.641e-23	4.648e-23	117	1433
		GO:0033993	response to lipid	Gene Ontology Consortium	1.043e-26	1.062e-23	9.869e-23	6.371e-23	80	719
		GO:0008283	cell proliferation	Gene Ontology Consortium	1.281e-26	1.118e-23	1.039e-22	7.826e-23	137	1887
		GO:0001775	cell activation	Gene Ontology Consortium	4.42e-26	3.375e-23	3.137e-22	2.7e-22	90	916
		GO:0009607	response to biotic stimulus	Gene Ontology Consortium	4.161e-25	2.409e-22	2.239e-21	2.542e-21	80	760
		GO:0071310	cellular response to organic substance	Gene Ontology Consortium	4.539e-25	2.409e-22	2.239e-21	2.773e-21	132	1840
		GO:0051707	response to other organism	Gene Ontology Consortium	4.734e-25	2.409e-22	2.239e-21	2.891e-21	78	726
		GO:0043207	response to external biotic stimulus	Gene Ontology Consortium	4.734e-25	2.409e-22	2.239e-21	2.891e-21	78	726
		GO:1901700	response to oxygen-containing compound	Gene Ontology Consortium	6.493e-25	3.051e-22	2.836e-21	3.966e-21	108	1314
		GO:0048584	positive regulation of response to stimulus	Gene Ontology Consortium	1.294e-23	5.646e-21	5.247e-20	7.904e-20	118	1584
		GO:0034097	response to cytokine	Gene Ontology Consortium	2.161e-23	8.8e-21	8.179e-20	1.32e-19	70	629
		GO:0009617	response to bacterium	Gene Ontology Consortium	2.409e-23	9.198e-21	8.549e-20	1.472e-19	59	451
		GO:0030334	regulation of cell migration	Gene Ontology Consortium	2.591e-23	9.311e-21	8.654e-20	1.583e-19	65	547
		GO:0016477	cell migration	Gene Ontology Consortium	5.517e-23	1.872e-20	1.74e-19	3.37e-19	93	1073
		GO:2000145	regulation of cell motility	Gene Ontology Consortium	1.18e-22	3.793e-20	3.526e-19	7.207e-19	66	579
		GO:0002682	regulation of immune system process	Gene Ontology Consortium	1.433e-22	4.376e-20	4.067e-19	8.751e-19	99	1212
		GO:0050793	regulation of developmental process	Gene Ontology Consortium	1.578e-22	4.589e-20	4.265e-19	9.636e-19	130	1912
		GO:0042127	regulation of cell proliferation	Gene Ontology Consortium	2.688e-22	7.462e-20	6.936e-19	1.642e-18	109	1439
		GO:0014070	response to organic cyclic compound	Gene Ontology Consortium	7.141e-22	1.896e-19	1.763e-18	4.362e-18	75	759
		GO:0040012	regulation of locomotion	Gene Ontology Consortium	1.222e-21	3.111e-19	2.891e-18	7.466e-18	68	639
		GO:0048878	chemical homeostasis	Gene Ontology Consortium	2.823e-21	6.898e-19	6.411e-18	1.724e-17	83	931
	Human Phenotype (FDR<0.05)	HP:0001744	Splenomegaly	Human Phenotype Ontology	1.317e-05	0.02704	0.2316	0.03879	24	236
		HP:0001005	Dermatological manifestations of systemic disorders	Human Phenotype Ontology	1.836e-05	0.02704	0.2316	0.05407	19	164
Higher in Predicted Non-Responders to Anti-TNF	Pathway (Top 25 Higher by FDR)	477135	Metabolism	BioSystems: REACTOME	3.336e-31	7.61e-28	6.324e-27	7.61e-28	212	1575
		83042	PPAR signaling pathway	BioSystems: KEGG	4.727e-22	5.391e-19	4.48e-18	1.078e-18	33	69
		160976	Metabolism of lipids and lipoproteins	BioSystems: REACTOME	4.485e-16	3.41e-13	2.834e-12	1.023e-12	89	578
		160977	Fatty acid, triacylglycerol, and ketone body metabolism	BioSystems: REACTOME	4.044e-14	2.306e-11	1.916e-10	9.224e-11	43	188
		137911	FOXA2 and FOXA3 transcription factor networks	BioSystems: Pathway Interaction Database	2.479e-13	1.131e-10	9.399e-10	5.655e-10	20	44
		83032	Drug metabolism - cytochrome P450	BioSystems: KEGG	8.527e-13	2.892e-10	2.403e-09	1.945e-09	24	68
		83031	Metabolism of xenobiotics by cytochrome P450	BioSystems: KEGG	8.875e-13	2.892e-10	2.403e-09	2.024e-09	25	74
		814926	Carbon metabolism	BioSystems: KEGG	6.467e-12	1.844e-09	1.532e-08	1.475e-08	27	93
		105698	Biological oxidations	BioSystems: REACTOME	8.43e-12	2.137e-09	1.775e-08	1.923e-08	36	160
		868084	Fatty acid metabolism	BioSystems: KEGG	1.999e-11	4.56e-09	3.789e-08	4.56e-08	19	48
		MAP00480 Glutathione metabolism	MAP00480 Glutathione metabolism	GenMAPP	5.566e-11	1.154e-08	9.591e-08	1.27e-07	13	22
		82973	Glutathione metabolism	BioSystems: KEGG	7.029e-11	1.336e-08	1.11e-07	1.603e-07	19	51
		673221	Chemical carcinogenesis	BioSystems: KEGG	2.977e-10	4.851e-08	4.031e-07	6.791e-07	23	80
		131226	Peroxisome	BioSystems: KEGG	2.977e-10	4.851e-08	4.031e-07	6.791e-07	23	80
		82927	Citrate cycle (TCA cycle)	BioSystems: KEGG	6.589e-10	1.002e-07	8.327e-07	1.503e-06	14	30
		855811	Citrate cycle (TCA cycle, Krebs cycle)	BioSystems: KEGG	1.118e-09	1.594e-07	1.325e-06	2.551e-06	12	22
		82935	Fatty acid degradation	BioSystems: KEGG	3.448e-09	4.626e-07	3.844e-06	7.864e-06	16	44
		105721	Phase II conjugation	BioSystems: REACTOME	3.795e-09	4.809e-07	3.996e-06	8.656e-06	23	90
		PW:0000025	glycolysis/gluconeogenesis	Pathway Ontology	5.051e-09	6.064e-07	5.039e-06	1.152e-05	13	29
		714485	2-Oxocarboxylic acid metabolism	BioSystems: KEGG	1.07e-08	1.181e-06	9.816e-06	2.44e-05	10	17
		790012	Biosynthesis of amino acids	BioSystems: KEGG	1.087e-08	1.181e-06	9.816e-06	2.481e-05	20	73
		530749	PPARA Activates Gene Expression	BioSystems: REACTOME	1.328e-08	1.377e-06	1.144e-05	3.03e-05	26	119
		MAP00020 Citrate cycle TCA cycle	MAP00020 Citrate cycle TCA cycle	GenMAPP	2.273e-08	2.183e-06	1.814e-05	5.185e-05	10	18
		119544	Regulation of Lipid Metabolism by Peroxisome proliferator-activated receptor alpha (PPARalpha)	BioSystems: REACTOME	2.297e-08	2.183e-06	1.814e-05	5.238e-05	26	122
		413347	Citrate cycle, first carbon oxidation, oxaloacetate => 2-oxoglutarate	BioSystems: KEGG	2.668e-08	2.434e-06	2.023e-05	6.085e-05	7	8
	GO: Biological Process (Top 25 by FDR)	GO:0019752	carboxylic acid metabolic process	Gene Ontology Consortium	3.003e-53	2.074e-49	1.954e-48	2.074e-49	174	1010
		GO:0006082	organic acid metabolic process	Gene Ontology Consortium	3.772e-49	1.303e-45	1.227e-44	2.606e-45	180	1145
		GO:0043436	oxoacid metabolic process	Gene Ontology Consortium	8.247e-49	1.899e-45	1.788e-44	5.697e-45	178	1128
		GO:0032787	monocarboxylic acid metabolic process	Gene Ontology Consortium	3.536e-44	6.107e-41	5.752e-40	2.443e-40	116	548
		GO:0055114	oxidation-reduction process	Gene Ontology Consortium	9.11e-43	1.259e-39	1.185e-38	6.293e-39	162	1052
		GO:0006629	lipid metabolic process	Gene Ontology Consortium	1.012e-33	1.165e-30	1.097e-29	6.992e-30	164	1265
		GO:0009719	response to endogenous stimulus	Gene Ontology Consortium	4.43e-32	4.372e-29	4.117e-28	3.06e-28	173	1424
		GO:0044255	cellular lipid metabolic process	Gene Ontology Consortium	1.088e-30	9.391e-28	8.844e-27	7.513e-27	131	922
		GO:1901700	response to oxygen-containing compound	Gene Ontology Consortium	3.593e-30	2.758e-27	2.597e-26	2.482e-26	161	1314
		GO:0009725	response to hormone	Gene Ontology Consortium	1.545e-28	1.067e-25	1.005e-24	1.067e-24	123	871
		GO:0006091	generation of precursor metabolites and energy	Gene Ontology Consortium	1.732e-28	1.088e-25	1.024e-24	1.196e-24	84	442
		GO:0044711	single-organism biosynthetic process	Gene Ontology Consortium	3.558e-28	2.031e-25	1.913e-24	2.458e-24	170	1491
		GO:0006631	fatty acid metabolic process	Gene Ontology Consortium	3.823e-28	2.031e-25	1.913e-24	2.641e-24	73	342
		GO:0033993	response to lipid	Gene Ontology Consortium	7.812e-24	3.855e-21	3.63e-20	5.397e-20	102	719
		GO:0014070	response to organic cyclic compound	Gene Ontology Consortium	1.195e-23	5.505e-21	5.184e-20	8.257e-20	105	759
		GO:0071310	cellular response to organic substance	Gene Ontology Consortium	1.932e-22	8.34e-20	7.855e-19	1.334e-18	181	1840
		GO:0044282	small molecule catabolic process	Gene Ontology Consortium	5.62e-22	2.284e-19	2.151e-18	3.882e-18	59	288
		GO:0006641	triglyceride metabolic process	Gene Ontology Consortium	2.539e-21	9.742e-19	9.175e-18	1.754e-17	37	115
		GO:0006639	acylglycerol metabolic process	Gene Ontology Consortium	3.695e-21	1.343e-18	1.265e-17	2.552e-17	38	123
		GO:0044242	cellular lipid catabolic process	Gene Ontology Consortium	4.214e-21	1.456e-18	1.371e-17	2.911e-17	44	168
		GO:0006638	neutral lipid metabolic process	Gene Ontology Consortium	5.091e-21	1.675e-18	1.577e-17	3.517e-17	38	124
		GO:1901701	cellular response to oxygen-containing compound	Gene Ontology Consortium	1.137e-20	3.571e-18	3.363e-17	7.856e-17	105	829
		GO:0015980	energy derivation by oxidation of organic compounds	Gene Ontology Consortium	3.123e-20	9.379e-18	8.833e-17	2.157e-16	63	351
		GO:0006979	response to oxidative stress	Gene Ontology Consortium	9.532e-20	2.744e-17	2.584e-16	6.585e-16	61	338
		GO:0044283	small molecule biosynthetic process	Gene Ontology Consortium	3.925e-19	1.084e-16	1.021e-15	2.711e-15	73	477
	Human Phenotype Annotation (Top 25 by FDR)	HP:0003119	Abnormality of lipid metabolism	Human Phenotype Ontology	1.205e-09	3.975e-06	3.484e-05	4.333e-06	33	159
		HP:0011015	Abnormality of blood glucose concentration	Human Phenotype Ontology	2.734e-09	3.975e-06	3.484e-05	9.83e-06	30	139
		HP:0001943	Hypoglycemia	Human Phenotype Ontology	3.316e-09	3.975e-06	3.484e-05	1.192e-05	29	132
		HP:0001397	Hepatic steatosis	Human Phenotype Ontology	7.97e-09	7.165e-06	6.28e-05	2.866e-05	19	63
		HP:0003110	Abnormality of urine homeostasis	Human Phenotype Ontology	3.393e-08	2.44e-05	0.0002139	0.000122	56	411
		HP:0000855	Insulin resistance	Human Phenotype Ontology	1.246e-07	7.467e-05	0.0006545	0.000448	16	53
		HP:0001392	Abnormality of the liver	Human Phenotype Ontology	2.655e-07	0.0001212	0.001062	0.0009549	71	610
		HP:0003215	Dicarboxylic aciduria	Human Phenotype Ontology	2.697e-07	0.0001212	0.001062	0.0009697	13	37
		HP:0011014	Abnormal glucose homeostasis	Human Phenotype Ontology	4.076e-07	0.0001629	0.001427	0.001466	42	289
		HP:0011013	Abnormality of carbohydrate metabolism/homeostasis	Human Phenotype Ontology	4.529e-07	0.0001629	0.001427	0.001629	44	311
		HP:0002240	Hepatomegaly	Human Phenotype Ontology	5.648e-07	0.0001846	0.001618	0.002031	45	324
		HP:0003271	Visceromegaly	Human Phenotype Ontology	7.153e-07	0.0002144	0.001879	0.002572	49	370
		HP:0001005	Dermatological manifestations of systemic disorders	Human Phenotype Ontology	1.76e-06	0.0004869	0.004268	0.00633	28	164
		HP:0004359	Abnormality of fatty-acid metabolism	Human Phenotype Ontology	5.728e-06	0.001314	0.01152	0.0206	10	28
		HP:0000991	Xanthomatosis	Human Phenotype Ontology	5.728e-06	0.001314	0.01152	0.0206	10	28
		HP:0010995	Abnormality of dicarboxylic acid metabolism	Human Phenotype Ontology	5.847e-06	0.001314	0.01152	0.02102	11	34
		HP:0001259	Coma	Human Phenotype Ontology	1.002e-05	0.002069	0.01813	0.03604	19	96
		HP:0000091	Abnormality of the renal tubule	Human Phenotype Ontology	1.036e-05	0.002069	0.01813	0.03724	31	209
		HP:0003355	Aminoaciduria	Human Phenotype Ontology	2.057e-05	0.003894	0.03413	0.07398	25	156
		HP:0001871	Abnormality of blood and blood-forming tissues	Human Phenotype Ontology	2.244e-05	0.004035	0.03536	0.08069	86	880
		HP:0000988	Skin rash	Human Phenotype Ontology	4.266e-05	0.007305	0.06403	0.1534	11	41
		HP:0001807	Ridged nail	Human Phenotype Ontology	5.334e-05	0.008465	0.07419	0.1918	7	17
		HP:0000093	Proteinuria	Human Phenotype Ontology	5.414e-05	0.008465	0.07419	0.1947	24	155
		HP:0002605	Hepatic necrosis	Human Phenotype Ontology	8.31e-05	0.01167	0.1023	0.2988	9	30
		HP:0002012	Abnormality of the abdominal organs	Human Phenotype Ontology	8.581e-05	0.01167	0.1023	0.3086	121	1397
